# Supplementary material for: Effective Method for a Graphene Oxide with Impressive Selectivity in Carboxyl Groups
Source: Nanomaterials (Basel). 2022 Sep 8;12(18):3112. doi: 10.3390/nano12183112 (PMC9500783; doi:10.3390/nano12183112)
Supplement: Supplementary file 1 [file nanomaterials-12-03112-s001.zip]

Archive with 1 entries (1 files):
- nanomaterials-1908198-supplementary.pdf
